# Supplementary material for: Skin-Whitening, Antiwrinkle, and Moisturizing Effects of Astilboides tabularis (Hemsl.) Engl. Root Extracts in Cell-Based Assays and Three-Dimensional Artificial Skin Models
Source: Int J Mol Sci. 2025 Jun 15;26(12):5725. doi: 10.3390/ijms26125725 (PMC12193470; doi:10.3390/ijms26125725)
Supplement: Supplementary file 1 [file ijms-26-05725-s001.zip]

Archive with 1 entries (1 files):
- ijms-3674004-supplementary.pptx
